# Supplementary material for: Mechanistic Understanding of Idiosyncratic Drug-Induced Hepatotoxicity Using Co-Cultures of Hepatocytes and Macrophages
Source: Antioxidants (Basel). 2023 Jun 21;12(7):1315. doi: 10.3390/antiox12071315 (PMC10376129; doi:10.3390/antiox12071315)
Supplement: Supplementary file 1 [file antioxidants-12-01315-s001.zip]

Archive with 1 entries (1 files):
- antioxidants-2456568-supplementary.pdf
